# Supplementary material for: Redesigning the regulatory pathway to enhance cellulase production in Penicillium oxalicum
Source: Biotechnol Biofuels. 2015 Apr 23;8:71. doi: 10.1186/s13068-015-0253-8 (PMC4422585; doi:10.1186/s13068-015-0253-8)
Supplement: Additional file 5: Table S1. — Proteins identified in the secretome of WT and RE-10. [file 13068_2015_253_MOESM5_ESM.xlsx]

## Sheet: Sheet1
Gene ID	Description	Predicted secretion (Yes or Not)	Coverage	Unique Peptides	Peptides	MW [kDa]	calc. pI
Unique to WT
PDE_00104	hypothetical protein	N	0	1	1	594	65.5
PDE_00120	hypothetical protein	N	2.77	1	1	706	80.3		PDE_02392	PDE_03452	PDE_06697	PDE_03916	PDE_06252	PDE_08650	PDE_05537	PDE_07073	PDE_03659
PDE_00141	hypothetical protein	N	0	1	1	1822	202.1
PDE_00142	hypothetical protein	N	0	1	1	562	62.1
PDE_00348	hypothetical protein	Y	0	1	1	128	13.8
PDE_00503	hypothetical protein	Y	3.2	1	1	158	17.4
PDE_00508	hypothetical protein	Y	59.05	1	5	509	54.6
PDE_00667	hypothetical protein	Y	39.79	1	1	115	12.4
PDE_00692	hypothetical protein	N	0	1	1	1407	152.5
PDE_00716	hypothetical protein	N	0	1	1	526	56.8
PDE_00752	putative endo-beta-1,4-xylanase	Y	64.68	1	9	362	39.8
PDE_00783	hypothetical protein	N	0	1	1	1219	136.5
PDE_00925	hypothetical protein	Y	2.09	1	1	223	22.3
PDE_01080	hypothetical protein	N	0	1	1	408	44.8
PDE_01201	alpha-amylase Amy13A	Y	195.77	1	4	626	67.5
PDE_01229	hypothetical protein	Y	3.66	1	1	91	10.1
PDE_01330	hypothetical protein	Y	9.92	1	2	125	13.3
PDE_01353	hypothetical protein	Y	9.04	1	3	601	65.1
PDE_01418	hypothetical protein	N	1.6	1	1	465	52.1
PDE_01527	hypothetical protein	N	2.31	1	2	1483	166.7
PDE_01565	putative beta-glucosidase	N	30.29	1	7	883	96.7
PDE_01588	hypothetical protein	N	2.54	1	1	431	49.1
PDE_01645	hypothetical protein	N	1.7	1	1	378	43
PDE_01711	hypothetical protein	N	0	1	1	372	41.3
PDE_01774	putative chondroitin synthase	Y	0	1	1	450	51.4
PDE_01896	putative exopolygalacturonase	Y	19.33	1	4	436	47.6
PDE_02145	hypothetical protein	Y	18.42	1	4	245	25.7
PDE_02154	hypothetical protein	N	9.15	1	1	1994	224.5
PDE_02434	hypothetical protein	N	5.26	1	1	283	32.7
PDE_02628	hypothetical protein	N	14.04	1	1	932	102.3
PDE_02646	hypothetical protein	Y	1.68	1	1	666	75.6
PDE_02655	hypothetical protein	N	0	1	1	473	53.5
PDE_02736	beta-glucosidase BGL1	Y	17.1	1	3	861	93.5
PDE_02801	putative beta-glucuronidase	Y	30.88	1	2	634	71.3
PDE_02854	hypothetical protein	Y	90.45	1	7	237	25.8
PDE_02966	hypothetical protein	N	0	1	1	1193	132.9
PDE_02990	putative beta-1,3-1,4-glucanase	Y	29	1	3	358	38.1
PDE_03038	hypothetical protein	N	4.3	1	1	1102	121.8
PDE_03125	hypothetical protein	N	0	1	1	905	101.2
PDE_03193	hypothetical protein	Y	2.56	1	1	136	14.8
PDE_03310	carbohydrate binding domain-containing protein	Y	0	1	1	520	53.9
PDE_03383	hypothetical protein	N	1.79	1	1	1431	157
PDE_03399	hypothetical protein	Y	81.85	1	12	607	66.7
PDE_03417	hypothetical protein	N	0	1	1	350	39.3
PDE_03626	hypothetical protein	N	2.06	1	1	358	38.9
PDE_03631	hypothetical protein	Y	0	1	1	292	31.4
PDE_03711	putative endo-beta-1,4-glucanase	Y	27.23	1	1	476	50.6
PDE_03743	hypothetical protein	Y	0	1	1	334	36.5
PDE_03876	hypothetical protein	N	0	1	1	65	7.2
PDE_03931	hypothetical protein	N	0	1	1	734	81.4
PDE_04127	hypothetical protein	N	0	1	1	372	39.1
PDE_04297	hypothetical protein	N	0	1	1	501	56.2
PDE_04420	hypothetical protein	N	0	1	1	391	42.8		>PDE_00508
PDE_04478	putative endo-beta-1,4-xylanase	Y	7.5	1	1	211	22.9		>PDE_00667
PDE_04655	hypothetical protein	Y	1.95	1	3	84	8.8		>PDE_00925
PDE_04682	hypothetical protein	Y	8.62	1	1	227	22.5		>PDE_01201
PDE_04832	hypothetical protein	N	2.67	1	1	419	44.8		>PDE_01330
PDE_04854	hypothetical protein	N	0	1	1	1885	207.8		>PDE_01353
PDE_04913	hypothetical protein	Y	27.33	1	4	310	32.2		>PDE_02145
PDE_04961	hypothetical protein	N	0	1	1	520	57		>PDE_02854
PDE_05082	hypothetical protein	Y	0	1	1	1031	99		>PDE_02990
PDE_05118	hypothetical protein	N	0	1	1	353	38.3		>PDE_03193
PDE_05202	hypothetical protein	N	0	1	1	1513	165.9		>PDE_03310
PDE_05269	hypothetical protein	N	0	1	1	922	102.9		>PDE_04478
PDE_05293	hypothetical protein	N	2.21	1	1	637	70		>PDE_05082
PDE_05319	hypothetical protein	N	0	1	1	1742	198.8		>PDE_05502
PDE_05479	hypothetical protein	N	0	1	1	804	89.1		>PDE_07933
PDE_05502	hypothetical protein	Y	0	1	1	443	47.5		>PDE_09964
PDE_05527	putative glucoamylase	Y	35.17	1	6	616	67.5
PDE_05610	hypothetical protein	N	0	1	1	1205	134.6
PDE_05614	hypothetical protein	N	0	1	1	519	57
PDE_05893	hypothetical protein	N	0	1	1	1160	126.6
PDE_06057	hypothetical protein	Y	2.06	1	1	616	68.7
PDE_06156	putative beta-fructofuranosidase	Y	7.27	1	2	644	71.8
PDE_06187	hypothetical protein	Y	7.96	1	1	535	56.2
PDE_06314	hypothetical protein	N	0	1	1	1057	119.9
PDE_06410	hypothetical protein	N	2.61	1	1	837	85.6
PDE_06485	hypothetical protein	N	0	1	1	636	70.1
PDE_06511	putative beta-1,6-N-acetylglucosaminidase	Y	0	1	1	601	67
PDE_06638	hypothetical protein	N	0	1	1	529	59.3
PDE_06747	hypothetical protein	N	0	1	1	693	76.6
PDE_07056	hypothetical protein	Y	7.8	1	3	462	47.6
PDE_07411	hypothetical protein	N	2.66	1	1	1674	186.9
PDE_07474	hypothetical protein	N	0	1	1	103	11.5
PDE_07601	hypothetical protein	N	0	1	1	812	91.2
PDE_07728	hypothetical protein	N	0	1	1	345	36.8
PDE_07933	hypothetical protein	Y	9.83	1	1	271	28.6
PDE_08082	hypothetical protein	Y	4.88	1	1	566	62.1
PDE_08180	hypothetical protein	Y	12.06	1	3	575	61.6
PDE_08688	hypothetical protein	Y	0	1	2	778	83.2
PDE_08702	hypothetical protein	N	0	1	1	639	69.5
PDE_08837	hypothetical protein	N	10.83	1	1	1488	165.1
PDE_09016	putative cellulose synthase	N	0	1	1	775	86.7
PDE_09251	putative UDP-GlcNAc: N-acetylglucosaminyltransferase	Y	0	1	1	337	38.6
PDE_09441	chitin binding domain-containing protein	Y	7.86	1	1	402	41.7
PDE_09474	hypothetical protein	Y	5.79	1	1	170	18
PDE_09548	hypothetical protein	N	0	1	1	522	56.2
PDE_09628	hypothetical protein	N	0	1	1	518	56.1
PDE_09709	hypothetical protein	N	0	1	1	815	88.9
PDE_09842	hypothetical protein	N	0	1	1	567	61.1
PDE_09850	hypothetical protein	N	0	1	1	1302	148.8
PDE_09879	hypothetical protein	N	0	1	1	1360	147.5
PDE_09892	hypothetical protein	N	0	1	1	772	84.2
PDE_09959	hypothetical protein	Y	23.14	1	4	220	22.8
PDE_09964	hypothetical protein	Y	1.75	1	1	477	50.3
PDE_09985	hypothetical protein	N	0	1	1	731	81.7
Unique to RE10
PDE_00016	hypothetical protein	Y	0	1	1	691	77.4
PDE_00076	putative alpha-L-arabinofuranosidase	Y	19.04	1	4	395	41.5
PDE_00265	hypothetical protein	N	0	1	1	415	45.5
PDE_00507	hypothetical protein	Y	0	1	1	632	70.2
PDE_00558	hypothetical protein	Y	0	1	1	1608	179.6
PDE_00614	hypothetical protein	N	0	1	1	960	105.5
PDE_00867	hypothetical protein	N	0	1	1	1221	137
PDE_00879	hypothetical protein	Y	4.62	1	1	139	15.9
PDE_00923	putative pectin methylesterase	Y	12.77	1	6	327	34.3
PDE_00961	hypothetical protein	N	2.55	1	1	921	104.1
PDE_01145	hypothetical protein	N	0	1	1	801	85.5
PDE_01349	hypothetical protein	Y	0	1	1	413	43
PDE_01403	hypothetical protein	Y	2.17	1	1	605	65.8
PDE_01468	hypothetical protein	Y	0	1	1	1123	124.1
PDE_01509	hypothetical protein	N	2.72	1	1	561	61.9
PDE_01529	hypothetical protein	Y	80.37	1	13	584	65.5
PDE_01648	hypothetical protein	N	0	1	1	270	28.9
PDE_02321	hypothetical protein	N	0	1	1	202	23.9
PDE_02376	hypothetical protein	Y	0	1	1	85	8.9
PDE_02383	hypothetical protein	N	0	1	1	657	72.8
PDE_02533	hypothetical protein	N	0	1	1	714	79.1
PDE_02592	hypothetical protein	N	0	1	1	474	52.5
PDE_02610	hypothetical protein	N	2.27	1	1	350	38.3
PDE_02657	endo-beta-1,4-glucanase Cel5A	N	21.72	1	4	411	43.9
PDE_02716	putative beta-xylosidase	N	3.18	1	2	778	84.8
PDE_02726	hypothetical protein	N	0	1	1	662	71.6
PDE_02886	hypothetical protein	Y	1.62	1	1	316	34.8
PDE_02962	hypothetical protein	N	0	1	1	402	44.4
PDE_03134	putative beta-1,3-glucanosyltransglycosylase	N	1.66	1	1	468	49.8
PDE_03161	hypothetical protein	N	5.45	1	1	950	106
PDE_03259	hypothetical protein	Y	2.51	1	1	598	65.9
PDE_03530	hypothetical protein	N	0	1	1	492	53.6
PDE_03573	hypothetical protein	Y	0	1	1	1691	189.2
PDE_03826	hypothetical protein	N	0	1	1	548	61.8
PDE_03938	hypothetical protein	N	2.09	1	1	904	99.1
PDE_04169	hypothetical protein	N	0	1	1	840	91.6
PDE_04225	putative alpha,alpha-trehalase	N	4.21	1	1	1093	119.6
PDE_04271	hypothetical protein	Y	3.62	1	1	546	61.1
PDE_04460	hypothetical protein	N	0	1	1	196	21.6
PDE_04469	hypothetical protein	N	0	1	1	929	104.8
PDE_04481	hypothetical protein	N	5.07	1	1	739	81.2
PDE_04574	hypothetical protein	N	1.65	1	1	400	43.7
PDE_04618	hypothetical protein	Y	0	1	1	641	68.6
PDE_04725	hypothetical protein	N	4.51	1	1	588	65.2
PDE_04740	hypothetical protein	Y	0	1	1	701	76.8
PDE_04866	hypothetical protein	N	0	1	1	436	50.2
PDE_05097	hypothetical protein	Y	0	1	1	179	19.8
PDE_05288	hypothetical protein	N	26.8	1	2	154	15.4
PDE_05427	hypothetical protein	Y	0	1	1	663	75
PDE_05449	hypothetical protein	N	0	1	1	2207	244.5
PDE_05510	hypothetical protein	N	0	1	1	572	62.7
PDE_05633	cellulose monooxygenase Cel61A	Y	0	1	1	644	71.4
PDE_05691	hypothetical protein	N	0	1	1	436	50.8
PDE_05714	hypothetical protein	N	0	1	1	493	56.5
PDE_05831	putative chitin glucanosyltransferase	N	47.07	1	5	347	36.8
PDE_05832	hypothetical protein	Y	80.11	1	8	390	40.2
PDE_05900	putative endo-beta-1,4-xylanase	N	0	1	1	480	52.4
PDE_06064	hypothetical protein	N	0	1	1	1315	147.2
PDE_06103	hypothetical protein	N	0	1	1	177	19.1
PDE_06407	hypothetical protein	Y	7.72	1	1	1090	120.3
PDE_06535	hypothetical protein	Y	12.41	1	1	243	26.2
PDE_06584	hypothetical protein	Y	0	1	1	4401	484.1
PDE_06694	putative exo-beta-1,3-galactanase	Y	0	1	1	494	53.9
PDE_06831	hypothetical protein	N	0	1	1	395	43.2
PDE_06963	cellulose monooxygenase Cel61B	N	29.32	1	5	249	26.2
PDE_07163	hypothetical protein	N	0	1	1	460	52.7
PDE_07376	hypothetical protein	Y	0	1	1	296	32.7
PDE_07387	hypothetical protein	N	0	1	1	1015	111.3
PDE_07471	putative beta-galactosidase	N	0	1	1	1009	110.6
PDE_07531	hypothetical protein	N	0	1	1	784	86.3
PDE_07583	hypothetical protein	Y	0	1	1	3973	435.9
PDE_07691	hypothetical protein	N	0	1	1	118	12.2
PDE_07716	hypothetical protein	N	0	1	1	969	106.6
PDE_07772	hypothetical protein	N	0	1	1	133	14.4
PDE_07917	hypothetical protein	N	0	1	1	864	95.3
PDE_07927	hypothetical protein	Y	0	1	1	250	27.2
PDE_07976	hypothetical protein	N	0	1	1	367	39.9
PDE_08524	putative endo-beta-1,4-glucanase	N	0	1	1	251	26.8
PDE_08559	hypothetical protein	N	1.66	1	1	1208	134.8
PDE_08811	hypothetical protein	N	0	1	1	636	68.9
PDE_08932	hypothetical protein	N	0	1	1	6062	671.5
PDE_09198	hypothetical protein	N	0	1	1	647	71.1
PDE_09237	hypothetical protein	N	0	1	1	844	93.6
PDE_09297	hypothetical protein	N	1.88	1	1	1786	194.2
PDE_09399	hypothetical protein	Y	0	1	1	525	60.2
PDE_09437	hypothetical protein	N	2	1	1	388	42.4
PDE_09469	hypothetical protein	N	10.71	1	3	154	15.8
PDE_09524	hypothetical protein	Y	0	1	1	531	57
PDE_09682	hypothetical protein	N	3.42	1	1	799	87.9
PDE_09710	hypothetical protein	Y	3.34	1	1	581	64.6
PDE_09752	hypothetical protein	N	0	1	1	268	28.8
PDE_09780	hypothetical protein	Y	0	1	1	554	61.7
PDE_09956	hypothetical protein	N	0	1	1	546	60.8
